# Supplementary material for: Separating Risk Prediction: Myocardial Infarction vs. Ischemic Stroke in 6.2M Screenings
Source: Healthcare (Basel). 2024 Oct 18;12(20):2080. doi: 10.3390/healthcare12202080 (PMC11507110; doi:10.3390/healthcare12202080)
Supplement: Supplementary file 1 [file healthcare-12-02080-s001.zip]

Archive with 10 entries (10 files):
- eFigureS1.PNG
- eFigureS2.PNG
- eFigureS3.PNG
- eFigureS4.PNG
- eFigureS5.PNG
- eFigureS6.PNG
- eFigureS7.PNG
- eFigureS8.PNG
- eFigureS9.PNG
- healthcare-3165368-Supplement.pdf
